# Supplementary material for: Adam21 is dispensable for reproductive processes in mice
Source: PeerJ. 2021 Sep 23;9:e12210. doi: 10.7717/peerj.12210 (PMC8465997; doi:10.7717/peerj.12210)
Supplement: Supplemental Information 4 [file peerj-09-12210-s004.xlsx]

## Sheet: Sheet1
wt1	1.00177	ko1	0.000238585
wt2	1.0768	ko2	0.000113231
wt3	1.05734	ko3	0.000105806
tissue	rep1	rep2	dpp	transcript1 rep1	transcript1 rep2	transcript2 rep1	transcript2 rep2
heart	0.00980964	0.00486511	d6	0.00467546	0.00610991	0.00753354	0.00396044
liver	0.00359959	0.00228209	d8	0.00696011	0.00497936	0.00759423	0.00454408
spleen	0.00118609	0.000855976	d10	0.00424327	0.00357983	0.0134064	0.0142663
lung	0.00206059	0.00265814	d14	0.00577964	0.00479441	0.0169936	0.018005
kidney	0.0355729	0.00661365	d18	0.0400561	0.105404	0.0626808	0.118886
brian	0.0179394	0.0120754	d25	0.28712	0.327619	0.315067	0.388054
muscle	0.0339355	0.0143863	d35	0.659821	0.539796	0.496905	0.746164
instine	0.00157672	0.00107243	d60	1.00452	1.01653	1.00485	1.00133
tythums	0.0187386	0.0216582
testis	1.00002	1.00424
ovary	0.00155099	0.00565714
